# Supplementary material for: Integrated peloton and fruiting body isotope data shed light on mycoheterotrophic interactions in Gastrodia pubilabiata (Orchidaceae)
Source: Mycorrhiza. 2025 Jun 11;35(3):43. doi: 10.1007/s00572-025-01213-8 (PMC12158851; doi:10.1007/s00572-025-01213-8)
Supplement: Supplementary file 1 — Supplementary file1 (XLSX 14 KB) [file 572_2025_1213_MOESM1_ESM.xlsx]

## Sheet: Table S1
Table S1. Values of δ13C, δ15N, ε13C,ε15N, and C and N concentrations in Gastrodia pubilabiata aboveground tissues, G. pubilabiata pelotons, its host fungus Cyanotrama gypsea, and neighboring autotrophic reference plants.
Plot No.	Plant species	δ13C (‰)	δ15N (‰)	ε13C (‰)	ε15N (‰)	C (mmol/g)	N (mmol/g)
1	Gastrodia pubilabiata	-20.7103	-3.24182	14.0999	1.98697	34.495	2.41154
	Cyanotrama gypsea entangled with Gastrodia pubilabiata roots	-22.0576	-6.96019	12.7527	-1.73141	32.8781	1.44188
	pelotons extracted from Gastrodia pubilabiata roots	-21.7013	-3.84354	13.1089	1.38524	33.7528	1.18476
	Ainsliaea apiculata	-36.382	-3.78856	-1.57173	1.44022	34.9545	1.59563
	Eurya japonica	-34.4276	-6.1607	0.382657	-0.93191	40.9761	0.899598
	Rubus buergeri	-32.6499	-5.28307	2.16039	-0.0542811	36.5123	2.06538
	Viola grypoceras var. grypoceras	-35.7816	-5.68282	-0.971321	-0.454033	34.3621	2.2581
2	Gastrodia pubilabiata	-20.8647	-3.00892	14.1766	2.35303	34.2696	2.05172
	Cyanotrama gypsea entangled with Gastrodia pubilabiata roots	-21.3492	-5.2767	13.6921	0.0852513	32.4126	1.26866
	pelotons extracted from Gastrodia pubilabiata roots	-21.7921	-4.49026	13.2492	0.871691	35.104	1.18809
	Ainsliaea apiculata	-37.2305	-4.70373	-2.18924	0.658222	35.6397	1.3774
	Eurya japonica	-34.6002	-6.6477	0.441115	-1.28575	41.8224	0.955811
	Rubus buergeri	-32.463	-4.82447	2.57828	0.537484	37.7583	2.61204
	Viola grypoceras var. grypoceras	-35.8714	-5.27191	-0.830154	0.0900458	34.7139	1.94022
3	Gastrodia pubilabiata	-21.3002	-3.55349	13.5264	2.39413	32.1836	0.876074
	Cyanotrama gypsea entangled with Gastrodia pubilabiata roots	-21.4729	-4.54938	13.3537	1.39825	31.8475	1.1585
	pelotons extracted from Gastrodia pubilabiata roots	-21.4698	-2.77005	13.3568	3.17758	36.4491	1.59529
	Ainsliaea apiculata	-36.2227	-6.1333	-1.3961	-0.185672	35.8913	1.64025
	Eurya japonica	-34.2744	-6.23476	0.55216	-0.287132	40.6658	0.835232
	Rubus buergeri	-32.994	-4.80417	1.83262	1.14345	36.1021	2.61781
	Viola grypoceras var. grypoceras	-35.8153	-6.61828	-0.98868	-0.670651	34.1436	1.86693
4	Gastrodia pubilabiata	-20.9587	-3.43123	13.9373	2.34544	32.6524	1.23469
	Cyanotrama gypsea entangled with Gastrodia pubilabiata roots	-21.5107	-4.96215	13.3853	0.814514	32.4981	1.14088
	pelotons extracted from Gastrodia pubilabiata roots	-21.7717	-4.6022	13.1243	1.17447	36.3569	1.73727
	Ainsliaea apiculata	-36.287	-5.71934	-1.39099	0.0573249	35.9389	1.48663
	Eurya japonica	-34.8483	-6.17084	0.0477364	-0.394172	43.074	0.975193
	Rubus buergeri	-32.8184	-4.85085	2.07768	0.925822	36.1192	2.3528
	Viola grypoceras var. grypoceras	-35.6305	-6.36564	-0.734426	-0.588975	34.994	1.87852
